# Supplementary material for: MDA5 disease variant M854K prevents ATP-dependent structural discrimination of viral and cellular RNA
Source: Nat Commun. 2021 Nov 18;12:6668. doi: 10.1038/s41467-021-27062-5 (PMC8602431; doi:10.1038/s41467-021-27062-5)
Supplement: Supplementary file 4 — Source Data [file 41467_2021_27062_MOESM4_ESM.xlsx]

## Sheet: Figs. 1a-c
Figs. 1 and S1 - Luciferase IFN-beta reporter cellular assays
Fig. 1a - HEK293T cells, normalised such that: <WT MDA5 +PolyI:C> = 1
		-PolyI:C						+PolyI:C
Vector		0.00288115	0.00252101	0.00252101	0.00457218	0.00457218	0.00391901	0.126771	0.135054	0.121008	0.0587851	0.0685826	0.0587851
WT		0.0313325	0.027371	0.0266507	0.0574788	0.0633573	0.0627041	0.989676	1.09052	0.919808	0.992815	1.09798	0.90921
D848K F849A R850E		0.00684274	0.00756303	0.00684274	0.00522534	0.00457218	0.00522534	0.142257	0.12605	0.145498	0.0672763	0.0640104	0.0640104
M854K		0.544178	0.620168	0.587035	1.1744	1.07185	1.10908	1.02821	1.01885	0.920528	1.73416	1.82691	1.78511
H871A E875A		0.248139	0.259664	0.233373	0.518615	0.604833	0.51143	1.0916	0.992917	1.09376	1.38929	1.67668	1.40366
E875A		0.0867947	0.0864346	0.0889556	0.14631	0.181581	0.177008	1.05522	0.966987	0.851741	1.2482	1.21555	1.20052
ΔC12		0.00828331	0.00864346	0.00936375	0.0163292	0.0222077	0.0189419	0.503121	0.487635	0.491957	0.543436	0.534944	0.459177
Fig. 1b - ADAR1-KO cells
		-PolyI:C			+PolyI:C
Vector		0.06	0.05	0.06	2.07	1.85	1.89
WT		35.63	38.62	36.93	54.59	46.09	51.71
M854K		34.24	37.55	38.09	35.97	40.96	34.34
H871A E875A		59.47	55.43	50.1	59.31	58.42	58.63
E875A		26.94	31.78	30.65	31.41	32.57	37.08
D848K F849A R850E		1.82	1.45	1.59	5.56	5.3	5.6
ΔC12		9.07	9.49	9.4	23.86	25.27	23.33
Fig. 1c - MDA5 titration
		-PolyI:C			+PolyI:C
1/4Vector		0.1	0.08	0.08	4.09	5.53	8.81
1Vector		0.08	0.09	0.08	8.06	7.79	7.38
4Vector		0.08	0.09	0.08	6.29	6.88	6.24
1/4WT		0.44	0.47	0.41	25.57	30.48	26.75
1WT		1.8	1.96	1.56	29.17	34.12	29.79
4WT		3.75	4.16	4.22	34.06	30.05	41.26
1/4M854K		6.92	6.44	5.85	28.67	19.33	25.19
1M865K		18.08	18.28	14.05	36.5	36.39	30.56
4M854K		27.82	25.26	21.2	41.32	40.39	35.18
1/4ΔC12		0.08	0.08	0.09	11.01	10.13	7.41
1ΔC12		0.5	0.48	0.62	19.04	19.77	14.57
4ΔC12		2.04	2.26	1.83	29.63	27.52	26.02

## Sheet: Fig. 2a-c
Fig. 2a - ATPase assay, time course
Time(s)	WT			M854K
0	3.21856	0	2.85494	0.748503	0	2.27623
20	6.5494	4.80769	6.90586	0.374252	0	1.31173
40	11.7889	11.5785	12.8858	1.49701	0	0.694444
60	17.47	16.3	17.942	1.53443	0	2.43056
80	19.9	23.5	20.48	0.52395	0.36057	0.925926

## Sheet: Fig. 3g
Fig. 3g - ATPase assay, rescue mutants
Raw A620 Values							Averaged values minus blank						(AVERAGE-M854K)/(WT-M854K)
BLANK	WT	854K	491A/854K	813A/854K	491A/813A/854K		WT	854K	491A/854K	813A/854K	491A/813A/854K		WT	854K	491A/854K	813A/854K	491A/813A/854K
	0.487	0.249	0.266	0.273	0.449								1	0	0.0655271	0.0997151	1.06268
0.256	0.358	0.245	0.251	0.256	0.418		0.1665	-0.009	0.0025	0.0085	0.1775		1	0	0.00989523	0.17986	0.913271
	1.198	0.303	0.315	0.469	1.121								1	0	0.0215768	0.0273859	0.671369
0.254	1.117	0.294	0.299	0.437	1.045		0.4325	-0.4265	-0.418	-0.272	0.358
	0.955	0.336	0.349	0.343	0.735								(AVERAGE-M854K)/(WT-M854K) (%)
0.641	0.956	0.37	0.383	0.396	0.78		0.3145	-0.288	-0.275	-0.2715	0.1165		WT	854K	491A/854K	813A/854K	491A/813A/854K
													100	0	6.55271	9.97151	106.268
													100	0	0.989523	17.986	91.3271
													100	0	2.15768	2.73859	67.1369

## Sheet: Fig. 4c
Fig. 4c - Helical twist distributions of M854K and WT MDA5-dsRNA with ADP-AlF4 bound
M854K MDA5, 1 mM ADP-AlF4
	3D classification replicates
71-76°	0	0	0
76-81°	0	0	0
81-86°	0.37341	0.338624	0.319825
86-91°	0.396904	0.402689	0.432557
91-96°	0.229685	0.258687	0.247618

## Sheet: Fig. 6
Fig. 6 - Helical twist distributions of WT and M854K MDA5 filaments at different stages of the ATPase cycle
WT no nt					WT ATP					M854K ATP
Twist category	3D classification replicates				Twist category	3D classification replicates				Twist category
Low	0.075885	0.072374	0.079432		Low	0.721966	0.725797	0.717662		Low	100	100	100
Iterm.	0.586574	0.487348	0.612298		Iterm.	0.278034	0.274205	0.282338		Iterm.	0	0	0
High	0.337541	0.440277	0.308269		High	0	0	0		High	0	0	0
WT ADP					WT ADP-AlF4					M854K ADP-AlF4
Twist category	3D classification replicates				Twist category	3D classification replicates				Twist category	3D classification replicates
Low	10.4444	10.0889	10.7079		Low	0	0	0		Low	0	0	0
Iterm.	57.9502	56.7632	57.3709		Iterm.	1	0.917495	0.907321		Iterm.	0.741313	0.770314	0.752382
High	31.6054	33.1479	31.9212		High	0	0.082505	0.092679		High	0.258687	0.229685	0.247618

## Sheet: Suppl. Fig. 1b-d
Supplementary Fig. 1b (related to Fig. 1)
		-PolyI:C			+PolyI:C
WT_0.5:1		0.27	0.59	0.38	13.33	13.39	10.08
WT_1:1		0.88	1.02	1.17	13.27	12.75	12.72
WT_2:1		2.16	2.59	2.63	13.45	12.49	13.68
WT_0.5:2		1.14	1.25	1.45	10.63	15.27	12.61
WT_1:2		1.95	1.84	1.79	12.26	11.24	11.17
WT_2:2		3.13	2.93	2.5	10.42	10.44	9.31
M854K_0.5:1		9.42	8.77	7.46	16.3	17.14	17.86
M854K_1:1		11.2	8.04	10.35	17.44	16.71	15.61
M854K_2:1		12.03	10.01	9.39	10.96	12.01	13.4
M854K_0.5:2		7.3	9.79	8.86	14.92	13.71	17.29
M854K_1:2		10.15	8.46	8.87	15.77	13.92	13.51
M854K_2:2		11.84	9.19	11.43	17.93	11.32	14.97
Supplementary Fig. 1c, normalised such that [WT+PolyI:C] = 1 (related to Fig. 1)
	Empty				WT				854K
-	0.0018	0.0041	0.003243	0.004907	0.37	0.3	0.318932	0.448232	2.64	1.8	2.42538	3.03873
Poly(I:C)	0.08	0.0018	0.008664	0.008593	1	1	1	1	2.311	2.64	3.01451	4.11366
100bp	0.007	0.002	0.012019	0.007466	0.388	0.43	0.607799	0.600098	1.98	2.5	3.28668	3.66394
300bp	0.0089	0.16	0.006331	0.008342	0.335	0.61	0.516415	0.646415	1.98	2.44	2.73451	4.49669
1kB	0.01	0.001	0.005225	0.010955	0.4	0.5	0.535613	0.635815	2.1	2.28	2.71764	3.47941
